# Supplementary material for: Migrasome regulator TSPAN4 shapes the suppressive tumor immune microenvironment in pan-cancer
Source: Front Immunol. 2024 Dec 11;15:1419420. doi: 10.3389/fimmu.2024.1419420 (PMC11668678; doi:10.3389/fimmu.2024.1419420)
Supplement: Supplementary Table 1 — Primers and siRNAs used in this study. [file Table1.xlsx]

## Sheet: Sheet1
siRNAs used in this study
siNC-sense	5'-UUCUCCGAACGUGUCACGUTT-3'
siNC-antisense	5'-ACGUGACACGUUCGGAGAATT-3'
siTSPAN4#1-sense	5'-GGACAAGAUUGACAGGUAUTT-3'
siTSPAN4#1-antisense	5'-AUACCUGUCAAUCUUGUCCTT-3'
siTSPAN4#2-sense	5'-GUCUCCAACUACACUGACUTT-3'
siTSPAN4#2-antisense	5'-AGUCAGUGUAGUUGGAGACTT-3'
siTSPAN4#3-sense	5'-GUGCCAUCAAGGAGAACAATT-3'
siTSPAN4#3-antisense	5'-UUGUUCUCCUUGAUGGCACTT-3'
Primers used in this study
TSPAN4-F	5'-gctgtggcgtctccaactac-3'
TSPAN4-R	5'-cttggcagtacatggtcatgg-3'
GAPDH-F	5'-ggagcgagatccctccaaaat-3'
GAPDH-R	5'-ggctgttgtcatacttctcatgg-3'
