# Supplementary material for: Migrasome regulator TSPAN4 shapes the suppressive tumor immune microenvironment in pan-cancer
Source: Front Immunol. 2024 Dec 11;15:1419420. doi: 10.3389/fimmu.2024.1419420 (PMC11668678; doi:10.3389/fimmu.2024.1419420)
Supplement: Supplementary Table 2 — Gene list of five immunoregulatory signatures (chemokine, receptor, MHC, Immunoinhibitor, Immunostimulator) used in this study. [file Table2.xlsx]

## Sheet: Sheet1
Immunoregulatory TYPE	GENE
chemokine	CCL25
chemokine	CXCL17
chemokine	CCL27
chemokine	CCL28
chemokine	CXCL14
chemokine	CCL15
chemokine	CCL20
chemokine	CCL5
chemokine	CCL23
chemokine	CCL8
chemokine	CCL3
chemokine	CCL4
chemokine	CCL2
chemokine	CXCL12
chemokine	CCL13
chemokine	CCL18
chemokine	CCL19
chemokine	CCL21
chemokine	CXCL16
chemokine	CX3CL1
chemokine	CCL17
chemokine	CCL22
chemokine	CCL1
chemokine	CCL11
chemokine	CXCL13
chemokine	CCL7
chemokine	XCL2
chemokine	CXCL11
chemokine	CXCL9
chemokine	CXCL10
chemokine	CCL14
chemokine	CCL16
chemokine	CCL24
chemokine	CCL26
chemokine	CXCL5
chemokine	CXCL2
chemokine	CXCL3
chemokine	XCL1
chemokine	CXCL8
chemokine	CXCL1
chemokine	CXCL6
receptor	CCR10
receptor	CXCR4
receptor	CCR1
receptor	CCR2
receptor	CCR5
receptor	CXCR3
receptor	CXCR6
receptor	CCR8
receptor	XCR1
receptor	CCR4
receptor	CCR7
receptor	CX3CR1
receptor	CXCR2
receptor	CCR3
receptor	CXCR1
receptor	CCR6
receptor	CCR9
receptor	CXCR5
MHC	HLA-DQA2
MHC	HLA-DOB
MHC	HLA-DQB1
MHC	HLA-G
MHC	B2M
MHC	TAP1
MHC	TAP2
MHC	HLA-F
MHC	HLA-A
MHC	HLA-B
MHC	HLA-C
MHC	HLA-DMB
MHC	HLA-DMA
MHC	HLA-DPA1
MHC	HLA-DOA
MHC	HLA-DPB1
MHC	HLA-DQA1
MHC	HLA-DRA
MHC	HLA-DRB1
MHC	HLA-E
MHC	TAPBP
Immunoinhibitor	VTCN1
Immunoinhibitor	CSF1R
Immunoinhibitor	TGFB1
Immunoinhibitor	ADORA2A
Immunoinhibitor	PDCD1LG2
Immunoinhibitor	HAVCR2
Immunoinhibitor	IL10
Immunoinhibitor	CD160
Immunoinhibitor	KIR2DL1
Immunoinhibitor	KIR2DL3
Immunoinhibitor	CD274
Immunoinhibitor	IDO1
Immunoinhibitor	BTLA
Immunoinhibitor	CD96
Immunoinhibitor	CD244
Immunoinhibitor	LAG3
Immunoinhibitor	PDCD1
Immunoinhibitor	CTLA4
Immunoinhibitor	TIGIT
Immunoinhibitor	IL10RB
Immunoinhibitor	LGALS9
Immunoinhibitor	PVRL2
Immunoinhibitor	KDR
Immunoinhibitor	TGFBR1
Immunostimulator	TNFRSF13B
Immunostimulator	TNFRSF17
Immunostimulator	TMIGD2
Immunostimulator	KLRC1
Immunostimulator	KLRK1
Immunostimulator	TNFRSF13C
Immunostimulator	TNFSF18
Immunostimulator	BTNL2
Immunostimulator	RAET1E
Immunostimulator	HHLA2
Immunostimulator	TNFRSF25
Immunostimulator	ICOSLG
Immunostimulator	TNFSF9
Immunostimulator	IL6R
Immunostimulator	TNFRSF18
Immunostimulator	TNFSF15
Immunostimulator	PVR
Immunostimulator	ULBP1
Immunostimulator	TNFRSF4
Immunostimulator	ENTPD1
Immunostimulator	TNFSF4
Immunostimulator	CD86
Immunostimulator	TNFSF13B
Immunostimulator	TNFSF14
Immunostimulator	CXCL12
Immunostimulator	LTA
Immunostimulator	TNFRSF8
Immunostimulator	IL6
Immunostimulator	CD70
Immunostimulator	CD40LG
Immunostimulator	MICB
Immunostimulator	CXCR4
Immunostimulator	CD27
Immunostimulator	CD48
Immunostimulator	IL2RA
Immunostimulator	TNFRSF9
Immunostimulator	CD28
Immunostimulator	CD80
Immunostimulator	ICOS
Immunostimulator	C10orf54
Immunostimulator	CD276
Immunostimulator	TMEM173
Immunostimulator	CD40
Immunostimulator	NT5E
Immunostimulator	TNFRSF14
Immunostimulator	TNFSF13
