# Supplementary material for: Migrasome regulator TSPAN4 shapes the suppressive tumor immune microenvironment in pan-cancer
Source: Front Immunol. 2024 Dec 11;15:1419420. doi: 10.3389/fimmu.2024.1419420 (PMC11668678; doi:10.3389/fimmu.2024.1419420)
Supplement: Supplementary Table 3 — Gene list of two immune checkpoint signatures (Inhibitory and Stimulatory) used in this study. [file Table3.xlsx]

## Sheet: Sheet1
Checkpoint TYPE	GENE
Inhibitory	VEGFA
Inhibitory	ARG1
Inhibitory	IL13
Inhibitory	IL4
Inhibitory	VTCN1
Inhibitory	IL12A
Inhibitory	KIR2DL1
Inhibitory	KIR2DL3
Inhibitory	CD274
Inhibitory	IDO1
Inhibitory	BTLA
Inhibitory	SLAMF7
Inhibitory	LAG3
Inhibitory	PDCD1
Inhibitory	CTLA4
Inhibitory	TIGIT
Inhibitory	ADORA2A
Inhibitory	HAVCR2
Inhibitory	IL10
Inhibitory	VEGFB
Inhibitory	CD276
Inhibitory	TGFB1
Inhibitory	EDNRB
Inhibitory	C10orf54
Stimulaotry	IFNA2
Stimulaotry	IFNA1
Stimulaotry	IL1A
Stimulaotry	HMGB1
Stimulaotry	ICOSLG
Stimulaotry	TNFSF9
Stimulaotry	IL2RA
Stimulaotry	TNFRSF9
Stimulaotry	CD28
Stimulaotry	CD80
Stimulaotry	ICOS
Stimulaotry	CXCL10
Stimulaotry	CXCL9
Stimulaotry	GZMA
Stimulaotry	CCL5
Stimulaotry	PRF1
Stimulaotry	TNFRSF18
Stimulaotry	CD70
Stimulaotry	CD27
Stimulaotry	CD40LG
Stimulaotry	TNFRSF14
Stimulaotry	BTN3A1
Stimulaotry	BTN3A2
Stimulaotry	SELP
Stimulaotry	IFNG
Stimulaotry	IL2
Stimulaotry	IL1B
Stimulaotry	TNF
Stimulaotry	TNFRSF4
Stimulaotry	ICAM1
Stimulaotry	ITGB2
Stimulaotry	ENTPD1
Stimulaotry	TNFSF4
Stimulaotry	CX3CL1
Stimulaotry	CD40
Stimulaotry	TLR4
